# Supplementary material for: Transcriptomic Analysis Reveals Candidate Genes in Response to Sorghum Mosaic Virus and Salicylic Acid in Sugarcane
Source: Plants (Basel). 2024 Jan 14;13(2):234. doi: 10.3390/plants13020234 (PMC10819896; doi:10.3390/plants13020234)
Supplement: Supplementary file 1 [file plants-13-00234-s001.zip]

Archive with 1 entries (1 files):
- plants-2693948-supplementary.pdf
